# Supplementary material for: Average Daily Gain in Lambs Weaned at 60 Days of Age Is Correlated with Rumen and Rectum Microbiota
Source: Microorganisms. 2023 Jan 30;11(2):348. doi: 10.3390/microorganisms11020348 (PMC9966089; doi:10.3390/microorganisms11020348)
Supplement: Supplementary file 1 [file microorganisms-11-00348-s001.zip]

Archive with 1 entries (1 files):
- microorganisms-2155702-supplementary.pdf
